# Supplementary material for: The Open Pediatric Cancer Project
Source: Gigascience. 2025 Sep 2;14:giaf093. doi: 10.1093/gigascience/giaf093 (PMC12402770; doi:10.1093/gigascience/giaf093)
Supplement: giaf093_Supplemental_Files [file giaf093_supplemental_files.zip]

Archive with 5 entries (5 files):
- SuppTable1-Histologies.xlsx
- SuppTable2-Modules.xlsx
- SuppTable3-Molecular-Subtype-Table.xlsx
- SuppTable4-dna-rna-qc.xlsx
- SuppTable5-List_Package_Table.xlsx
